# Supplementary material for: Serological and molecular epidemiology of canine adenovirus type 1 in red foxes (Vulpes vulpes) in the United Kingdom
Source: Sci Rep. 2016 Oct 31;6:36051. doi: 10.1038/srep36051 (PMC5086850; doi:10.1038/srep36051)
Supplement: Supplementary Dataset S1 [file srep36051-s2.csv]

Animal.ID	Anon.vice.county.name	VC.code	Region	Strata	Hospital	Sex	Age.cat	BCS	Weight	PCRCAV1	CAV1OD	CAV2OD	CAV1.IgG	CAV2.IgG		Annotation
191214/2	NA	NA	SC	GB	0	F	1	2	4.1	0	0.211367777	0.318545455	0	1
6809	Nottinghamshire	VC56	C	GB	0	M	2	3	NA	NA	0.266692813	0.280911392	1	1		Animal.ID - animal identifier
6812	South Lincolnshire	VC53	C	GB	0	F	2	3	NA	NA	0.115864236	0.119024762	0	0		Anon.vice.county - Vice county location of the animal, anonymised from original longitude/latitude
6813	North-east Yorkshire	VC62	N	GB	0	M	2	3	NA	NA	0.465437426	0.782093433	1	1		VC.code - Vice county code
6814	Nottinghamshire	VC56	C	GB	0	M	2	3	NA	NA	1.159332619	0.815844385	1	1		Region - Larger region animal originated from (SC = Scotland, C = Midlands and Wales (Central), North = North England, SE = South East England, SW = South West England, N = Northern Ireland
6816	South Lincolnshire	VC53	C	GB	0	F	2	3	NA	NA	0.15921765	0.098878307	0	0		Strata - Great Britain (GB) or Ireland (IE)
6817	South Lincolnshire	VC53	C	GB	0	M	3	3	NA	NA	1.811406312	1.278154326	1	1		Hospital - Hospital case? (1 = yes, 0 = no)
6818	South Lincolnshire	VC53	C	GB	0	M	2	1	NA	NA	0.173283681	0.176868571	0	0		Sex - F = female, M = male
6822	NA	NA	NA	GB	0	NA	NA	NA	NA	NA	0.367996177	0.1825	1	0		Age.cat 1 = cub/juvenile, 2 = young adult, 3 = aged adult
6827	North-west Yorkshire	VC65	N	GB	0	F	2	3	NA	NA	0.807080239	0.429282319	1	1		BCS - body condition score, 1 = poor, 2 = fair, 3 = good
6829	North-east Yorkshire	VC62	N	GB	0	F	2	3	NA	NA	0.103099134	0.103011111	0	0		Weight - in kg
6830	North-east Yorkshire	VC62	N	GB	0	M	2	3	NA	NA	0.509778608	0.79524895	1	1		CAV1OD - ELISA OD result at 405nm for CAV-1
6837	South-east Yorkshire	VC61	N	GB	0	F	2	3	NA	NA	0.329843623	0.946917891	1	1		CAV2OD - ELISA OD result at 405nm for CAV-2
6839	West Gloucestershire	VC34	SW	GB	0	NA	NA	NA	NA	NA	0.569816013	0.229703961	1	0		CAV1.IgG - 0 = negative, 1 = positive for IgG
6841	West Gloucestershire	VC34	SW	GB	0	F	2	2	NA	NA	0.551726387	0.857218687	1	1		CAV2.IgG - 0 = negative, 1 = positive for IgG
6843	West Gloucestershire	VC34	SW	GB	0	M	2	3	NA	NA	0.380646129	0.149293233	1	0		NA = Data not measured or not known
6845	East Gloucestershire	VC33	SW	GB	0	F	2	3	NA	NA	0.12181125	0.134911392	0	0
6846	Staffordshire	VC39	C	GB	0	M	2	3	NA	NA	0.102029269	0.097504997	0	0
6847	South Essex	VC18	SE	GB	0	F	2	3	NA	NA	0.095631394	0.111044638	0	0
6848	South Essex	VC18	SE	GB	0	M	2	3	NA	NA	0.736506789	0.858800271	1	1
6849	West Gloucestershire	VC34	SW	GB	0	F	3	3	NA	NA	1.112013377	0.888232009	1	1
6851	West Gloucestershire	VC34	SW	GB	0	M	2	3	NA	NA	0.761614549	0.260547603	1	1
6853	West Gloucestershire	VC34	SW	GB	0	F	3	3	NA	NA	0.1871107	0.273109899	0	1
6855	West Gloucestershire	VC34	SW	GB	0	M	3	3	NA	NA	0.524751219	0.640027658	1	1
6856	West Gloucestershire	VC34	SW	GB	0	F	2	3	NA	NA	0.5967171	0.429040622	1	1
6857	NA	NA	NA	GB	0	NA	NA	NA	NA	NA	0.779841549	0.841838918	1	1
6859	South-east Yorkshire	VC61	N	GB	0	M	2	3	NA	NA	0.274070065	0.473458946	1	1
6860	Middlesex	VC21	SE	GB	0	M	2	3	NA	NA	0.177278488	0.115821229	0	0
6861	Middlesex	VC21	SE	GB	0	M	2	3	NA	NA	0.95962483	0.44680468	1	1
6862	Middlesex	VC21	SE	GB	0	M	2	2	NA	NA	0.068827523	0.089701396	0	0
6864	Middlesex	VC21	SE	GB	0	F	3	3	NA	NA	0.426997563	0.931775281	1	1
6865	Middlesex	VC21	SE	GB	0	F	3	3	NA	NA	1.131916554	0.64550135	1	1
6866	Middlesex	VC21	SE	GB	0	M	3	2	NA	NA	1.536287852	1.50926749	1	1
6867	Middlesex	VC21	SE	GB	0	F	2	3	NA	NA	1.096345369	0.62179243	1	1
6868	Middlesex	VC21	SE	GB	0	F	3	3	NA	NA	1.053771251	1.279501693	1	1
6869	Middlesex	VC21	SE	GB	0	M	2	3	NA	NA	0.20469317	0.207644444	0	0
6869	Middlesex	VC21	SE	GB	0	M	2	3	NA	NA	0.225576389	0.248060952	0	0
6870	Middlesex	VC21	SE	GB	0	M	3	3	NA	NA	1.651316287	0.68350838	1	1
6871	Middlesex	VC21	SE	GB	0	F	2	3	NA	NA	0.395570439	0.2836435	1	1
6873	Middlesex	VC21	SE	GB	0	M	3	3	NA	NA	0.94759121	0.339990188	1	1
6874	Middlesex	VC21	SE	GB	0	M	2	2	NA	NA	1.741949457	1.216360036	1	1
6875	Mid-west Yorkshire	V64	N	GB	0	M	2	2	NA	NA	0.158035168	0.097333333	0	0
6876	Mid-west Yorkshire	V64	N	GB	0	M	2	3	NA	NA	0.200007526	0.205331153	0	0
6878	West Gloucestershire	VC34	SW	GB	0	M	2	3	NA	NA	0.400610073	0.560276577	1	1
6879	West Gloucestershire	VC34	SW	GB	0	F	2	3	NA	NA	0.192051695	0.087273743	0	0
6880	North-west Yorkshire	VC65	N	GB	0	M	2	3	NA	NA	0.042891285	0.00274662	0	0
6881	West Gloucestershire	VC34	SW	GB	0	M	2	1	NA	NA	0.081994528	0.076528464	0	0
6883	South Essex	VC18	SE	GB	0	F	2	3	NA	NA	0.334058125	0.206063291	1	0
6884	South Essex	VC18	SE	GB	0	M	2	3	NA	NA	1.48019125	0.553506329	1	1
6885	North Somerset	VC6	SW	GB	0	M	2	2	NA	NA	1.065102125	1.125297224	1	1
6887	West Gloucestershire	VC34	SW	GB	0	M	3	3	NA	NA	0.275565924	0.174770237	1	0
6888	West Gloucestershire	VC34	SW	GB	0	M	3	3	NA	NA	0.032917511	0.087819549	0	0
6889	West Gloucestershire	VC34	SW	GB	0	F	2	3	NA	NA	0.245463476	0.165768352	0	0
6890	Middlesex	VC21	SE	GB	0	M	2	3	NA	NA	1.157234575	0.442078212	1	1
6891	Middlesex	VC21	SE	GB	0	M	3	3	NA	NA	1.379439243	0.479179487	1	1
6892	Middlesex	VC21	SE	GB	0	F	2	3	NA	NA	1.479268438	0.640367089	1	1
6893	Middlesex	VC21	SE	GB	0	M	2	2	NA	NA	0.929699811	0.409084086	1	1
6894	Middlesex	VC21	SE	GB	0	F	2	3	NA	NA	1.50316767	1.079182339	1	1
6895	Middlesex	VC21	SE	GB	0	M	2	2	NA	NA	1.160555503	0.621742877	1	1
6896	Worcestershire	VC37	C	GB	0	M	2	3	NA	NA	1.6102796	1.265877095	1	1
6899	Worcestershire	VC37	C	GB	0	M	2	3	NA	NA	1.400053994	0.52072954	1	1
6902	Herefordshire	VC36	C	GB	0	M	3	3	NA	NA	0.541558171	0.15923089	1	0
6904	Cumberland	VC70	N	GB	0	M	2	3	NA	NA	0.278935768	0.208321914	1	0
6905	Cumberland	VC70	N	GB	0	F	3	3	NA	NA	0.206784383	0.168308864	0	0
6908	Cumberland	VC70	N	GB	0	M	3	3	NA	NA	1.073937389	0.408661939	1	1
6909	Cumberland	VC70	N	GB	0	M	2	2	NA	NA	0.122313609	0.146568979	0	0
6910	Cumberland	VC70	N	GB	0	M	2	3	NA	NA	0.153972544	0.114323002	0	0
6911	Cumberland	VC70	N	GB	0	F	2	3	NA	NA	0.82174748	0.324543511	1	1
6914	NA	NA	NA	GB	0	NA	NA	NA	NA	NA	0.174295115	0.139823582	0	0
6916	Nottinghamshire	VC56	C	GB	0	M	2	3	NA	NA	0.256589597	0.044211268	1	0
6926	Cumberland	VC70	N	GB	0	M	2	3	NA	NA	0.141243097	0.172059236	0	0
6929	Dumfriesshire	VC72	SC	GB	0	F	1	3	NA	NA	0.032892327	0.067033043	0	0
6930	Dumfriesshire	VC72	SC	GB	0	M	2	3	NA	NA	0.079509211	0.03733704	0	0
6932	Dumfriesshire	VC72	SC	GB	0	M	2	3	NA	NA	0.289726111	0.455428914	1	1
6933	Dumfriesshire	VC72	SC	GB	0	M	3	3	NA	NA	0.207099835	0.113075942	0	0
6935	North-east Yorkshire	VC62	N	GB	0	M	3	2	NA	NA	1.550586482	1.331693974	1	1
6936	Lanarkshire	VC77	SC	GB	0	M	2	3	NA	NA	0.102207918	0.07415873	0	0
6937	South Northumberland	VC67	N	GB	0	F	2	1	NA	NA	0.089970949	0.040583739	0	0
6938	Mid-west Yorkshire	V64	N	GB	0	M	2	3	NA	NA	0.013400578	0.005416812	0	0
6939	Radnorshire	VC43	C	GB	0	NA	2	3	NA	NA	0.1426499	0.127638584	0	0
6940	Surrey	VC17	SE	GB	0	F	3	3	NA	NA	1.287800629	1.43565207	1	1
6941	Worcestershire	VC37	C	GB	0	M	3	3	NA	NA	0.685829882	0.311345284	1	1
6942	Middlesex	VC21	SE	GB	0	NA	2	3	NA	NA	0.400743277	0.866373626	1	1
6943	South Essex	VC18	SE	GB	0	F	2	3	NA	NA	1.704522171	1.392677778	1	1
6945	South Essex	VC18	SE	GB	0	M	2	3	NA	NA	1.441205179	0.942671551	1	1
6946	Middlesex	VC21	SE	GB	0	M	2	3	NA	NA	0.493096599	0.331163308	1	1
6947	West Gloucestershire	VC34	SW	GB	0	M	2	3	NA	NA	0.426170271	0.732189562	1	1
6948	West Gloucestershire	VC34	SW	GB	0	F	2	3	NA	NA	1.321982558	0.618886499	1	1
6949	Worcestershire	VC37	C	GB	0	M	3	3	NA	NA	0.487715297	0.414089982	1	1
6951	West Gloucestershire	VC34	SW	GB	0	M	2	3	NA	NA	1.31277762	0.940860847	1	1
6954	West Gloucestershire	VC34	SW	GB	0	M	2	2	NA	NA	0.45113665	0.622185963	1	1
6955	Carmarthenshire	VC44	C	GB	0	M	2	3	NA	NA	0.326845045	0.476487468	1	1
6957	South Essex	VC18	SE	GB	0	M	2	3	NA	NA	0.16179791	0.180877778	0	0
6958	Middlesex	VC21	SE	GB	0	F	3	1	NA	NA	0.794897896	0.17740058	1	0
6959	South Essex	VC18	SE	GB	0	M	2	1	NA	NA	0.474375102	1.281064823	1	1
6960	Surrey	VC17	SE	GB	0	M	2	3	NA	NA	0.305789284	0.094547833	1	0
6961	South Essex	VC18	SE	GB	0	F	3	3	NA	NA	0.261155938	0.219	1	0
6962	South Essex	VC18	SE	GB	0	M	3	3	NA	NA	1.746358317	1.103824176	1	1
6963	Carmarthenshire	VC44	C	GB	0	F	2	2	NA	NA	0.364617368	0.231287129	1	0
6965	Surrey	VC17	SE	GB	0	M	3	3	NA	NA	0.141986937	0.112558659	0	0
6967	Middlesex	VC21	SE	GB	0	F	1	3	NA	NA	0.619207188	0.367772152	1	1
6968	West Gloucestershire	VC34	SW	GB	0	M	2	3	NA	NA	0.033516011	0.02760043	0	0
6969	Carmarthenshire	VC44	C	GB	0	F	2	3	NA	NA	1.580676391	0.991380738	1	1
6970	Worcestershire	VC37	C	GB	0	F	2	3	NA	NA	1.294334416	0.977419093	1	1
6971	Staffordshire	VC39	C	GB	0	M	3	3	NA	NA	0.096247992	0.058440584	0	0
6973	Carmarthenshire	VC44	C	GB	0	F	2	3	NA	NA	0.247418928	0.367956796	0	1
6974	East Gloucestershire	VC33	SW	GB	0	M	3	3	NA	NA	0.181345561	-0.062100967	0	0
6976	Nottinghamshire	VC56	C	GB	0	M	2	3	NA	NA	1.279196499	0.395098987	1	1
6978	East Gloucestershire	VC33	SW	GB	0	M	2	3	NA	NA	0.390657292	0.262521905	1	1
6979	East Gloucestershire	VC33	SW	GB	0	F	3	3	NA	NA	0.803569013	0.599764847	1	1
6980	West Gloucestershire	VC34	SW	GB	0	F	3	3	NA	NA	1.056685299	0.417486185	1	1
6982	South Devon	VC3	SW	GB	0	M	2	3	NA	NA	0.528358238	0.959203359	1	1
6983	Caernarvonshire	VC49	C	GB	0	F	2	3	NA	NA	0.043092015	0.053319012	0	0
6984	Middlesex	VC21	SE	GB	0	M	3	3	NA	NA	0.16356171	0.186230581	0	0
6985	Caernarvonshire	VC49	C	GB	0	M	2	3	NA	NA	0.311555046	0.090033333	1	0
6986	Middlesex	VC21	SE	GB	0	M	3	3	NA	NA	1.524923291	1.434715084	1	1
6987	NA	NA	NA	GB	0	NA	NA	NA	NA	NA	0.214230283	0.163309894	0	0
6988	Middlesex	VC21	SE	GB	0	M	2	3	NA	NA	0.743047725	1.209389801	1	1
6989	Carmarthenshire	VC44	C	GB	0	F	2	2	NA	NA	0.220206016	0.56376583	0	1
6990	Middlesex	VC21	SE	GB	0	M	3	3	NA	NA	1.583681479	0.938815482	1	1
6991	South Essex	VC18	SE	GB	0	M	3	3	NA	NA	0.104617383	0.070615705	0	0
6992	North-east Yorkshire	VC62	N	GB	0	M	3	3	NA	NA	0.830662022	0.284086171	1	1
6994	South-east Yorkshire	VC61	N	GB	0	M	3	3	NA	NA	0.102656065	0.15385191	0	0
6996	North Lincolnshire	VC54	C	GB	0	F	2	3	NA	NA	0.79543838	0.483405056	1	1
6997	North-east Yorkshire	VC62	N	GB	0	F	3	3	NA	NA	1.618471154	1.092439595	1	1
6998	North Lincolnshire	VC54	C	GB	0	M	2	3	NA	NA	0.130496665	0.19575419	0	0
6999	North Lincolnshire	VC54	C	GB	0	F	2	3	NA	NA	0.114758568	0.065061008	0	0
7001	North-east Yorkshire	VC62	N	GB	0	M	3	3	NA	NA	1.175611136	0.793773075	1	1
7004	North Lincolnshire	VC54	C	GB	0	M	2	3	NA	NA	0.549983176	0.852473934	1	1
7005	North Lincolnshire	VC54	C	GB	0	M	2	3	NA	NA	0.151435897	0.155672642	0	0
7006	West Gloucestershire	VC34	SW	GB	0	M	2	3	NA	NA	0.552744003	0.898245951	1	1
7007	North Essex	VC19	SE	GB	0	F	3	3	NA	NA	0.881596442	0.415944859	1	1
7008	North Essex	VC19	SE	GB	0	M	2	3	NA	NA	1.634300938	0.418594937	1	1
7009	South-east Yorkshire	VC61	N	GB	0	M	2	3	NA	NA	1.130454385	0.809962807	1	1
7012	Mid-west Yorkshire	V64	N	GB	0	M	2	3	NA	NA	0.20827204	0.134011963	0	0
7015	Mid-west Yorkshire	V64	N	GB	0	M	2	3	NA	NA	0.218975139	0.222731763	0	0
7016	Westmorland	VC69	N	GB	0	M	2	2	NA	NA	0.128270938	0.127518987	0	0
7019	East Sutherland	VC107	SC	GB	0	M	2	2	NA	NA	0.357804871	0.123380282	1	0
7020	East Sutherland	VC107	SC	GB	0	F	2	2	NA	NA	0.177775063	0.144809135	0	0
7022	Midlothian	VC86	SC	GB	0	M	2	3	NA	NA	0.315383375	0.91267863	1	1
7023	Stirlingshire	VC86	SC	GB	0	M	3	3	NA	NA	0.691170285	0.297519352	1	1
7024	Stirlingshire	VC86	SC	GB	0	M	2	3	NA	NA	1.236789343	0.516971917	1	1
7025	Mid Perthshire	VC88	SC	GB	0	M	3	3	NA	NA	0.108298712	0.1168	0	0
7026	Mid Perthshire	VC88	SC	GB	0	M	2	NA	NA	NA	1.029366293	1.051753555	1	1
7046	NA	NA	NA	GB	0	NA	NA	NA	NA	NA	1.4765	0.841122222	1	1
7052	Nottinghamshire	VC56	C	GB	0	F	2	3	NA	NA	1.076559947	0.474011032	1	1
7053	East Gloucestershire	VC33	SW	GB	0	F	3	2	NA	NA	0.394335372	0.230355556	1	0
7056	West Gloucestershire	VC34	SW	GB	0	M	3	3	NA	NA	0.829406783	0.763187554	1	1
7057	West Gloucestershire	VC34	SW	GB	0	M	2	3	NA	NA	0.103412451	0.143553073	0	0
7059	South Devon	VC3	SW	GB	0	M	2	3	NA	NA	0.07916247	0.225120138	0	0
7063	West Gloucestershire	VC34	SW	GB	0	M	2	3	NA	NA	1.284492775	0.491839738	1	1
7065	Warwickshire	VC38	C	GB	0	M	3	3	NA	NA	1.614213695	1.180652674	1	1
7067	Carmarthenshire	VC44	C	GB	0	M	3	3	NA	NA	0.516165356	0.703462507	1	1
7068	Carmarthenshire	VC44	C	GB	0	M	2	3	NA	NA	0.791539173	0.30212816	1	1
7070	Radnorshire	VC43	C	GB	0	M	2	3	NA	NA	1.103886882	0.216145251	1	0
7071	Radnorshire	VC43	C	GB	0	M	2	3	NA	NA	0.978851279	0.410323478	1	1
7072	Radnorshire	VC43	C	GB	0	F	2	3	NA	NA	1.848292385	1.11824581	1	1
7073	Radnorshire	VC43	C	GB	0	M	2	2	NA	NA	1.098079407	0.945908384	1	1
7074	Middlesex	VC21	SE	GB	0	M	2	3	NA	NA	0.097458746	0.113753043	0	0
7076	Middlesex	VC21	SE	GB	0	M	2	3	NA	NA	1.32422071	0.80845913	1	1
7077	Middlesex	VC21	SE	GB	0	M	2	3	NA	NA	0.249159375	0.271670886	1	1
7078	Middlesex	VC21	SE	GB	0	M	3	3	NA	NA	0.900899939	0.30671618	1	1
7080	Middlesex	VC21	SE	GB	0	M	2	3	NA	NA	1.432560699	0.634729673	1	1
7081	Middlesex	VC21	SE	GB	0	M	2	2	NA	NA	0.113191655	0.091463546	0	0
7083	Middlesex	VC21	SE	GB	0	F	3	3	NA	NA	1.621428633	1.463857553	1	1
7084	Middlesex	VC21	SE	GB	0	F	2	2	NA	NA	1.143546635	1.247870007	1	1
7085	Middlesex	VC21	SE	GB	0	F	2	3	NA	NA	0.235252201	0.22522281	0	0
7087	Middlesex	VC21	SE	GB	0	M	2	3	NA	NA	0.267615625	0.27721519	1	1
7088	Middlesex	VC21	SE	GB	0	F	2	3	NA	NA	0.709360024	0.291283729	1	1
7089	Hertfordshire	VC20	SE	GB	0	F	2	3	NA	NA	0.827803262	0.413666667	1	1
7090	Hertfordshire	VC20	SE	GB	0	F	3	3	NA	NA	1.150948779	0.384777678	1	1
7091	Hertfordshire	VC20	SE	GB	0	M	3	3	NA	NA	0.793698584	0.739196161	1	1
7094	North-east Yorkshire	VC62	N	GB	0	M	2	2	NA	NA	1.742149592	1.383755556	1	1
7095	North-west Yorkshire	VC65	N	GB	0	M	2	2	NA	NA	0.198229681	0.141344235	0	0
7096	North-west Yorkshire	VC65	N	GB	0	M	2	3	NA	NA	0.228613525	0.182790451	0	0
7098	Dumfriesshire	VC72	SC	GB	0	F	2	3	NA	NA	0.101770984	0.122346369	0	0
7099	Dumfriesshire	VC72	SC	GB	0	F	2	3	NA	NA	0.061375531	0.023538568	0	0
7100	Dumfriesshire	VC72	SC	GB	0	M	2	3	NA	NA	0.167453156	0.173879969	0	0
7108	Hertfordshire	VC20	SE	GB	0	M	2	2	NA	NA	0.241786875	0.180500409	0	0
7110	West Gloucestershire	VC34	SW	GB	0	F	2	3	NA	NA	0.203786112	0.207301551	0	0
7111	North Essex	VC19	SE	GB	0	M	3	3	NA	NA	0.962493438	0.524860759	1	1
7112	North Essex	VC19	SE	GB	0	M	3	3	NA	NA	0.262938356	0.164769979	1	0
7114	West Gloucestershire	VC34	SW	GB	0	M	3	3	NA	NA	0.478511511	0.653985105	1	1
7115	West Gloucestershire	VC34	SW	GB	0	F	2	3	NA	NA	0.638886954	0.815306703	1	1
7116	West Gloucestershire	VC34	SW	GB	0	F	3	3	NA	NA	0.924639851	0.394073043	1	1
7117	West Gloucestershire	VC34	SW	GB	0	M	3	3	NA	NA	1.323758621	0.667196664	1	1
7118	West Gloucestershire	VC34	SW	GB	0	M	2	3	NA	NA	0.103384122	0.13382385	0	0
7121	Warwickshire	VC38	C	GB	0	M	3	3	NA	NA	1.351287992	0.616064806	1	1
7122	Westmorland	VC69	N	GB	0	F	2	2	NA	NA	0.642373377	0.646077183	1	1
7123	Mid Perthshire	VC88	SC	GB	0	F	2	3	NA	NA	0.782368526	0.112664225	1	0
7124	Dumfriesshire	VC72	SC	GB	0	F	3	3	NA	NA	0.489846121	0.332085009	1	1
7125	South Northumberland	VC67	N	GB	0	M	2	3	NA	NA	1.62495003	0.868121014	1	1
7126	Argyllshire	VC98	SC	GB	0	M	2	3	NA	NA	0.396006217	0.300973995	1	1
7128	Dunbartonshire	VC99	SC	GB	0	F	2	3	NA	NA	1.387984383	1.192134856	1	1
7184	North-east Yorkshire	VC62	N	GB	0	M	2	3	NA	NA	2.089118761	1.58543662	1	1
7185	South Lincolnshire	VC53	C	GB	0	M	2	3	NA	NA	1.486950455	0.484224612	1	1
7191	West Gloucestershire	VC34	SW	GB	0	M	2	3	NA	NA	1.072725032	0.742662837	1	1
7200	West Gloucestershire	VC34	SW	GB	0	M	2	3	NA	NA	0.264100556	0.049178947	1	0
7212	South Northumberland	VC67	N	GB	0	M	2	3	NA	NA	1.178968514	0.57097988	1	1
7218	NA	NA	NA	GB	0	NA	NA	NA	NA	NA	0.724605584	0.997739652	1	1
7226	Cumberland	VC70	N	GB	0	M	2	3	NA	NA	0.080285472	0.067103527	0	0
7227	Cumberland	VC70	N	GB	0	M	2	3	NA	NA	0.103313948	0.097479699	0	0
7230	South-east Yorkshire	VC61	N	GB	0	F	2	3	NA	NA	1.855613349	1.260535211	1	1
7231	North-east Yorkshire	VC62	N	GB	0	F	2	3	NA	NA	1.495119168	0.701283644	1	1
7232	South-east Yorkshire	VC61	N	GB	0	F	3	3	NA	NA	1.017537516	0.469940649	1	1
7235	West Gloucestershire	VC34	SW	GB	0	M	3	3	NA	NA	0.169991776	0.142901373	0	0
7236	East Gloucestershire	VC33	SW	GB	0	F	2	3	NA	NA	0.446835526	0.312049938	1	1
7241	West Gloucestershire	VC34	SW	GB	0	M	2	3	NA	NA	0.575332282	0.547323671	1	1
7244	West Gloucestershire	VC34	SW	GB	0	F	2	3	NA	NA	0.611821865	0.425022222	1	1
7245	South Essex	VC18	SE	GB	0	M	2	3	NA	NA	1.321905655	0.842564885	1	1
7246	South Essex	VC18	SE	GB	0	F	2	3	NA	NA	1.487659593	0.729654846	1	1
7247	North Essex	VC19	SE	GB	0	M	3	3	NA	NA	0.640388953	0.285096927	1	1
7249	North Essex	VC19	SE	GB	0	M	3	3	NA	NA	1.440073191	0.645972534	1	1
7250	North Essex	VC19	SE	GB	0	M	3	3	NA	NA	0.188609923	0.088219725	0	0
7251	North Essex	VC19	SE	GB	0	M	2	3	NA	NA	0.650825658	0.314966292	1	1
7284	NA	NA	NA	GB	0	NA	NA	NA	NA	NA	1.766674412	0.885361832	1	1
7290	Westmorland	VC69	N	GB	0	M	2	3	NA	NA	1.330709572	0.605276781	1	1
7293	Westmorland	VC69	N	GB	0	F	2	3	NA	NA	0.443926639	0.283774648	1	1
7294	Westmorland	VC69	N	GB	0	M	2	3	NA	NA	1.984046875	1.041188571	1	1
7295	North Lincolnshire	VC54	C	GB	0	F	2	3	NA	NA	0.16368813	0.156030534	0	0
7296	North Lincolnshire	VC54	C	GB	0	F	2	3	NA	NA	0.643918056	0.259184762	1	1
7297	North Essex	VC19	SE	GB	0	M	2	3	NA	NA	0.371091918	0.219057526	1	0
7298	North Essex	VC19	SE	GB	0	F	2	3	NA	NA	0.961543968	0.889620023	1	1
7299	North Essex	VC19	SE	GB	0	M	2	3	NA	NA	1.690620429	1.461410628	1	1
7300	South Essex	VC18	SE	GB	0	M	3	3	NA	NA	1.713037531	1.413159326	1	1
7301	South Essex	VC18	SE	GB	0	M	3	3	NA	NA	0.353764187	0.110432022	1	0
7302	West Gloucestershire	VC34	SW	GB	0	F	2	2	NA	NA	0.078520011	0.02697628	0	0
7303	West Gloucestershire	VC34	SW	GB	0	F	3	3	NA	NA	0.533180556	0.137935238	1	0
7305	Carmarthenshire	VC44	C	GB	0	M	2	3	NA	NA	0.146160467	0.093504486	0	0
7306	West Gloucestershire	VC34	SW	GB	0	F	3	3	NA	NA	1.460764654	0.616674547	1	1
7307	West Gloucestershire	VC34	SW	GB	0	M	2	3	NA	NA	1.920426639	1.615253521	1	1
7308	West Suffolk	VC26	SE	GB	0	F	2	2	NA	NA	0.811635939	0.764050057	1	1
7309	West Suffolk	VC26	SE	GB	0	M	2	3	NA	NA	1.755676441	1.237772999	1	1
7310	West Suffolk	VC26	SE	GB	0	M	2	2	NA	NA	1.182978916	0.49442406	1	1
7311	Carmarthenshire	VC44	C	GB	0	M	2	3	NA	NA	0.354253458	0.368084507	1	1
7312	Carmarthenshire	VC44	C	GB	0	F	2	3	NA	NA	1.390694627	0.923026217	1	1
7313	Carmarthenshire	VC44	C	GB	0	M	NA	3	NA	NA	1.56010364	0.641213859	1	1
7314	West Gloucestershire	VC34	SW	GB	0	M	2	3	NA	NA	0.65725662	0.250688751	1	1
7315	West Gloucestershire	VC34	SW	GB	0	F	3	3	NA	NA	1.878697535	2.286647887	1	1
7316	West Gloucestershire	VC34	SW	GB	0	F	2	3	NA	NA	1.072526759	0.801971831	1	1
7317	Carmarthenshire	VC44	C	GB	0	M	3	3	NA	NA	0.16189693	0.135610487	0	0
7318	Carmarthenshire	VC44	C	GB	0	M	3	3	NA	NA	0.297906683	0.166857143	1	0
7320	North Essex	VC19	SE	GB	0	M	2	3	NA	NA	2.188846491	1.760019975	1	1
7321	North Essex	VC19	SE	GB	0	F	2	3	NA	NA	0.420263224	0.222294725	1	0
7322	North Essex	VC19	SE	GB	0	M	2	3	NA	NA	1.635158991	1.054991261	1	1
7323	South Essex	VC18	SE	GB	0	M	2	3	NA	NA	1.482652083	0.566201905	1	1
7324	South Essex	VC18	SE	GB	0	M	2	3	NA	NA	0.264392182	0.22247619	1	0
7325	South Essex	VC18	SE	GB	0	F	2	3	NA	NA	0.947706977	0.359650118	1	1
7326	NA	NA	NA	GB	0	NA	NA	NA	NA	NA	1.320319669	1.007217292	1	1
7327	NA	NA	NA	GB	0	F	2	3	NA	NA	0.131091121	0.094343572	0	0
7328	Worcestershire	VC37	C	GB	0	F	2	2	NA	NA	0.533690497	0.225500394	1	0
7329	West Gloucestershire	VC34	SW	GB	0	F	2	3	NA	NA	0.407062847	0.31480381	1	1
7330	West Gloucestershire	VC34	SW	GB	0	F	2	3	NA	NA	0.19112859	0.195896611	0	0
7331	South Essex	VC18	SE	GB	0	M	2	3	NA	NA	0.415032356	0.272812425	1	1
7333	East Gloucestershire	VC33	SW	GB	0	F	2	3	NA	NA	0.748700455	0.252578256	1	1
7337	North Essex	VC19	SE	GB	0	F	2	3	NA	NA	0.511624419	0.428680851	1	1
7338	North Essex	VC19	SE	GB	0	M	2	3	NA	NA	0.225539964	0.073632782	0	0
7340	North Essex	VC19	SE	GB	0	M	2	3	NA	NA	0.20384983	0.133542662	0	0
7341	North Essex	VC19	SE	GB	0	M	3	3	NA	NA	1.740038081	1.234959811	1	1
7363	NA	NA	NA	GB	0	NA	NA	NA	NA	NA	0.387278689	0.16363285	1	0
7368	NA	NA	NA	GB	0	NA	NA	NA	NA	NA	1.431861628	0.653030733	1	1
7370	South Northumberland	VC67	N	GB	0	M	3	3	NA	NA	1.25674186	0.6123026	1	1
7371	Westmorland	VC69	N	GB	0	F	2	3	NA	NA	0.22319186	0.159082437	0	0
7372	Westmorland	VC69	N	GB	0	F	2	3	NA	NA	0.134988966	0.045140097	0	0
7373	Westmorland	VC69	N	GB	0	F	2	3	NA	NA	0.749920754	0.318032223	1	1
7374	Westmorland	VC69	N	GB	0	NA	NA	NA	NA	NA	1.834464446	0.777477863	1	1
7375	Westmorland	VC69	N	GB	0	F	2	3	NA	NA	1.208160523	0.591044227	1	1
7377	NA	NA	NA	GB	0	NA	NA	NA	NA	NA	0.293726465	0.165673759	1	0
7406	West Gloucestershire	VC34	SW	GB	0	F	NA	3	NA	NA	1.67656327	0.886253435	1	1
7407	West Suffolk	VC26	SE	GB	0	M	2	3	NA	NA	0.323628198	0.161531915	1	0
7408	Huntingdonshire	VC31	SE	GB	0	F	2	3	NA	NA	0.306459593	0.327895981	1	1
7409	West Gloucestershire	VC34	SW	GB	0	F	3	3	NA	NA	1.517636948	1.552413555	1	1
7410	Herefordshire	VC36	C	GB	0	F	2	3	NA	NA	2.486184725	0.914887313	1	1
7411	West Suffolk	VC26	SE	GB	0	F	2	3	NA	NA	0.190969485	0.133740458	0	0
7412	West Suffolk	VC26	SE	GB	0	F	3	3	NA	NA	0.363480887	0.158166667	1	0
7413	North Wiltshire	VC7	SW	GB	0	F	2	3	NA	NA	0.77462514	0.221117557	1	0
7416	Huntingdonshire	VC31	SE	GB	0	F	3	3	NA	NA	0.653081612	0.273740076	1	1
7417	Carmarthenshire	VC44	C	GB	0	F	2	3	NA	NA	1.138544149	0.560183802	1	1
7418	West Gloucestershire	VC34	SW	GB	0	M	3	3	NA	NA	1.509344287	0.483526882	1	1
7419	West Gloucestershire	VC34	SW	GB	0	M	3	3	NA	NA	0.410552648	0.267616287	1	1
7422	West Gloucestershire	VC34	SW	GB	0	M	2	3	NA	NA	1.163975646	0.505859155	1	1
7423	East Gloucestershire	VC33	SW	GB	0	F	3	3	NA	NA	1.317298946	0.886350161	1	1
7424	East Gloucestershire	VC33	SW	GB	0	F	2	3	NA	NA	1.838597984	1.171566412	1	1
7428	NA	NA	NA	GB	0	NA	NA	NA	NA	NA	0.75643757	0.345050382	1	1
7433	Surrey	VC17	SE	GB	0	M	3	3	NA	NA	1.784041962	0.907048984	1	1
7436	Mid-west Yorkshire	V64	N	GB	0	F	3	3	NA	NA	0.70931523	0.431535878	1	1
7437	Mid-west Yorkshire	V64	N	GB	0	F	2	3	NA	NA	2.88350222	1.825172577	1	1
7439	Cumberland	VC70	N	GB	0	M	2	3	NA	NA	0.135859546	0.085937701	0	0
7441	Cumberland	VC70	N	GB	0	F	2	3	NA	NA	0.224908721	0.095262411	0	0
7442	Cumberland	VC70	N	GB	0	F	3	3	NA	NA	0.237265118	0.248757252	0	0
7443	Cumberland	VC70	N	GB	0	F	3	3	NA	NA	0.14902655	0.064610097	0	0
7446	Dumfriesshire	VC72	SC	GB	0	F	3	3	NA	NA	3.227057282	1.49014342	1	1
7448	Lanarkshire	VC77	SC	GB	0	F	2	3	NA	NA	0.341753108	0.232794945	1	0
7449	NA	NA	NA	GB	0	NA	NA	NA	NA	NA	0.201087011	0.189427191	0	0
7451	West Gloucestershire	VC34	SW	GB	0	F	2	3	NA	NA	0.830966352	0.64001838	1	1
7452	East Cornwall	VC2	SW	GB	0	F	2	3	NA	NA	0.364907697	0.331070423	1	1
7454	West Gloucestershire	VC34	SW	GB	0	NA	NA	NA	NA	NA	1.140592518	0.344678614	1	1
7455	West Gloucestershire	VC34	SW	GB	0	F	2	2	NA	NA	1.490261239	0.928129838	1	1
7456	West Gloucestershire	VC34	SW	GB	0	F	2	3	NA	NA	0.23993125	0.24583619	0	0
7457	West Gloucestershire	VC34	SW	GB	0	F	2	3	NA	NA	0.252150331	0.410239437	1	1
7458	Carmarthenshire	VC44	C	GB	0	M	2	3	NA	NA	0.229101157	0.215352096	0	0
7459	Carmarthenshire	VC44	C	GB	0	M	2	3	NA	NA	0.416544081	0.224835237	1	0
7460	East Gloucestershire	VC33	SW	GB	0	F	2	3	NA	NA	0.517955151	0.377368006	1	1
7461	East Gloucestershire	VC33	SW	GB	0	F	3	3	NA	NA	0.025747745	0.147028169	0	0
7462	Worcestershire	VC37	C	GB	0	F	2	3	NA	NA	0.469569989	0.183670229	1	0
7463	Worcestershire	VC37	C	GB	0	M	2	3	NA	NA	1.817940625	0.936624762	1	1
7464	East Cornwall	VC2	SW	GB	0	F	2	3	NA	NA	0.203037412	0.117916368	0	0
7465	NA	NA	NA	GB	0	NA	NA	NA	NA	NA	1.950502781	1.361968937	1	1
7467	West Gloucestershire	VC34	SW	GB	0	M	3	3	NA	NA	0.729706172	0.456197588	1	1
7469	Mid-west Yorkshire	V64	N	GB	0	M	2	3	NA	NA	1.441638194	0.915489524	1	1
14679	NA	NA	I	IE	0	NA	NA	NA	NA	0	0.076181117	0.052502463	0	0
14781	NA	NA	I	IE	0	NA	NA	NA	NA	0	-0.159314066	-0.162356846	0	0
14782	NA	NA	I	IE	0	NA	NA	NA	NA	0	0.13468561	0.161849298	0	0
14861	Down	H38	I	IE	0	M	2	2	5.1	0	1.186320809	0.350561549	1	1
15030	Tyrone	H36	I	IE	0	M	1	3	5.6	0	0.085605585	0.103747851	0	0
15097	NA	NA	I	IE	0	M	2	3	5	0	1.522070988	1.071736264	1	1
15194	Down	H38	I	IE	0	M	2	3	4	0	0.2380228	0.249593361	0	0
15263	Tyrone	H36	I	IE	0	M	2	3	7.5	0	0.772456305	0.390431594	1	1
15270	Down	H38	I	IE	0	M	2	3	4	0	0.398722012	0.10190604	1	0
15345	Tyrone	H36	I	IE	0	M	1	2	4.7	0	0.247944781	0.042134228	1	0
15347	Tyrone	H36	I	IE	0	M	2	3	NA	0	0.244162683	0.204362708	0	0
15363	Down	H38	I	IE	0	M	2	3	4	0	1.690906649	1.10608596	1	1
15365	Down	H38	I	IE	0	F	2	3	3	0	0.008934947	0.019597315	0	0
15440	Tyrone	H36	I	IE	0	F	2	2	5.1	0	0.058902926	0.049363897	0	0
15442	Tyrone	H36	I	IE	0	M	1	2	4	0	0.176587577	0.135686028	0	0
15444	Tyrone	H36	I	IE	0	M	2	2	6.1	0	1.20790266	0.50129064	1	1
15486	Down	H38	I	IE	0	F	1	2	3	0	0.292793596	0.212697017	1	0
15490	Antrim	H39	I	IE	0	M	1	2	3	0	0.121382145	0.106622407	0	0
15527	Tyrone	H36	I	IE	0	M	2	3	NA	0	0.098956915	0.079484241	0	0
15560	Down	H38	I	IE	0	M	1	3	4	0	0.146079255	0.129458128	0	0
15561	Down	H38	I	IE	0	F	1	3	3	0	0.286385999	0.248785615	1	0
15618	Down	H38	I	IE	0	M	3	2	4	0	0.236969136	0.198945055	0	0
15619	Down	H38	I	IE	0	F	2	3	6	0	2.24937292	1.735342282	1	1
15621	Down	H38	I	IE	0	F	2	3	5	0	1.010885678	0.352984786	1	1
15691	Down	H38	I	IE	0	F	2	3	7	0	0.164142819	0.105724138	0	0
15704	Tyrone	H36	I	IE	0	M	3	3	7	0	1.298973607	0.757799718	1	1
15706	Tyrone	H36	I	IE	0	M	2	3	5	0	0.142152394	0.087024631	0	0
15707	Down	H38	I	IE	0	M	2	3	7	0	0.110917561	0.112623244	0	0
15708	Down	H38	I	IE	0	F	2	3	6	0	0.138225532	0.119644699	0	0
15786	Down	H38	I	IE	0	M	2	3	6	0	0.337225309	0.228282575	1	0
15789	Armagh	H37	I	IE	0	F	2	2	5.2	0	0.371506452	0.355836389	1	1
15880	Londonderry	H40	I	IE	0	M	2	3	4	0	-0.094392082	1.304651058	0	1
15881	Londonderry	H40	I	IE	0	M	2	3	4	0	0.109979765	0.086488011	0	0
16133	NA	NA	I	IE	0	NA	NA	NA	NA	0	0.136846341	0.140965517	0	0
16135	NA	NA	I	IE	0	NA	NA	NA	NA	0	0.422530319	0.195625616	1	0
16271	Tyrone	H36	I	IE	0	F	1	3	3.6	0	0.109952128	0.126338109	0	0
16272	Tyrone	H36	I	IE	0	M	2	3	5.2	0	0.19321823	0.093087248	0	0
16273	Tyrone	H36	I	IE	0	M	3	3	7.4	0	1.817697067	1.624327221	1	1
16278	Tyrone	H36	I	IE	0	F	1	3	4.4	0	0.15501085	0.127672779	0	0
16433	Down	H38	I	IE	0	M	2	3	4	0	1.233819947	0.643404011	1	1
16434	Down	H38	I	IE	0	F	1	1	4	0	0.34975733	0.242034537	1	0
16435	Down	H38	I	IE	0	F	1	2	4	0	2.271710287	1.101369128	1	1
16604	Tyrone	H36	I	IE	0	F	3	3	5.3	0	1.504773404	1.319438395	1	1
16605	Tyrone	H36	I	IE	0	M	2	3	6.5	0	2.336488654	1.852926174	1	1
16653	NA	NA	I	IE	0	NA	NA	NA	NA	0	-0.217513659	-0.221517241	0	0
16654	NA	NA	I	IE	0	NA	NA	NA	NA	0	0.16100133	0.090361032	0	0
16684	Tyrone	H36	I	IE	0	M	3	2	6.5	0	0.151971463	0.232704981	0	0
16686	Tyrone	H36	I	IE	0	F	2	2	NA	0	1.527549202	0.72208867	1	1
16786	Down	H38	I	IE	0	M	3	3	7	0	2.023351852	1.270681319	1	1
16787	Down	H38	I	IE	0	M	3	3	7	0	1.274831707	0.818196679	1	1
16788	Down	H38	I	IE	0	M	2	3	5	0	0.191556198	0.254439834	0	1
16789	Down	H38	I	IE	0	F	1	3	5	0	2.14183642	1.029563579	1	1
16790	Down	H38	I	IE	0	F	2	3	5	0	0.314956884	0.191073826	1	0
16791	Down	H38	I	IE	0	F	2	3	3	0	-0.022337368	-0.02547651	0	0
16792	Down	H38	I	IE	0	M	1	3	4	0	1.710540957	1.316091691	1	1
16796	Tyrone	H36	I	IE	0	F	3	3	4.7	0	0.216495601	0.151559944	0	0
17041	Tyrone	H36	I	IE	0	M	3	3	8.5	0	1.126461463	0.641430396	1	1
17065	Londonderry	H40	I	IE	0	M	2	3	5	0	0.22784115	0.142080537	0	0
17149	Tyrone	H36	I	IE	0	F	2	3	4.5	0	0.125659574	0.229428571	0	0
17150	Tyrone	H36	I	IE	0	M	3	3	7	0	0.333943646	0.189114094	1	0
17152	Tyrone	H36	I	IE	0	M	3	3	7.3	0	0.015949846	0.109098901	0	0
17153	Tyrone	H36	I	IE	0	M	2	3	4.6	0	0.137503211	0.121161826	0	0
17155	Tyrone	H36	I	IE	0	M	2	3	NA	0	0.031690732	0.036546616	0	0
17156	Fermanagh	H33	I	IE	0	F	2	3	5.4	0	0.249501157	0.162273155	1	0
17159	Tyrone	H36	I	IE	0	F	3	3	4	0	0.043621708	0.031502075	0	0
17184	Antrim	H39	I	IE	0	M	2	3	5	0	0.247222608	0.170524333	0	0
17185	Antrim	H39	I	IE	0	M	3	3	6	0	-0.046336968	0.179885387	0	0
17223	Tyrone	H36	I	IE	0	F	2	3	6.2	0	2.262639049	1.701919779	1	1
17224	Tyrone	H36	I	IE	0	F	2	3	5.5	0	0.069898138	0.52070936	0	1
25114	NA	NA	I	IE	0	NA	NA	NA	NA	0	0.090466339	0.02547651	0	0
25115	NA	NA	I	IE	0	NA	NA	NA	NA	0	0.38595729	0.132470263	1	0
2604	NA	NA	I	IE	0	NA	NA	NA	NA	0	1.350457317	0.416929757	1	1
15195	Down	H38	I	IE	0	F	2	3	4	1	2.350830764	1.621952974	1	1
15620	Down	H38	I	IE	0	F	2	2	4	1	1.728604521	1.884194842	1	1
15622	Down	H38	I	IE	0	M	2	2	5	1	0.232412037	0.143020408	0	0
15703	Tyrone	H36	I	IE	0	F	1	3	4	1	0.128439864	0.637892617	0	1
15705	Tyrone	H36	I	IE	0	F	2	3	4	1	2.149791586	0.930522822	1	1
16137	NA	NA	I	IE	0	NA	NA	NA	NA	1	1.734102128	1.737776504	1	1
16186	Tyrone	H36	I	IE	0	F	2	3	5.8	1	1.56053484	0.81408596	1	1
16432	Down	H38	I	IE	0	M	2	3	6	1	1.26979	0.892781609	1	1
16606	Tyrone	H36	I	IE	0	M	3	3	6.6	1	1.760804787	0.890384236	1	1
17154	Tyrone	H36	I	IE	0	M	2	3	6.2	1	2.152205371	0.836805369	1	1
17157	Tyrone	H36	I	IE	0	F	3	3	6.1	1	1.012225777	0.385586973	1	1
15338	NA	NA	I	IE	0	NA	NA	NA	NA	NA	0.092673936	0.08270936	0	0
15459	NA	NA	I	IE	0	NA	NA	NA	NA	NA	0.060500488	0.061159642	0	0
16136	NA	NA	I	IE	0	NA	NA	NA	NA	NA	0.110197317	0.107402299	0	0
16578	NA	NA	I	IE	0	NA	NA	NA	NA	NA	0.210522158	0.135701245	0	0
16636	NA	NA	I	IE	0	NA	NA	NA	NA	NA	1.27484838	1.244094192	1	1
16895	Down	H38	I	IE	0	M	2	3	6	NA	0.132524878	0.070855683	0	0
17500	NA	NA	I	IE	0	NA	NA	NA	NA	NA	0.227757979	0.10644335	0	0
23716	NA	NA	I	IE	0	NA	NA	NA	NA	NA	0.109166755	0.092059113	0	0
010515/1	NA	NA	SC	GB	1	F	3	3	5.6	0	1.57848048	1.497692068	1	1
010515/2	NA	NA	SC	GB	1	F	1	3	0.5	0	0.260124124	0.18437325	1	0
010515/3	NA	NA	SC	GB	1	M	2	3	4.5	0	0.172184434	0.227060653	0	0
010515/6	NA	NA	SC	GB	1	M	1	2	1.5	0	0.048034284	0.006357698	0	0
010515/7	NA	NA	SC	GB	1	M	1	3	0.6	0	0.235842411	0.217902741	0	0
110915/3	NA	NA	SC	GB	1	M	1	2	3.5	0	1.850798598	2.030815692	1	1
280415/1	NA	NA	SC	GB	1	F	3	1	4.4	0	0.596383109	0.366613616	1	1
010515/5	NA	NA	SC	GB	1	F	3	2	4	1	1.673487148	1.173163572	1	1
030415/1	NA	NA	SC	GB	1	M	3	2	5.8	1	1.727756256	1.172541213	1	1
050315/1	Peeblesshire	VC78	SC	GB	0	F	3	2	4.8	0	0.276699636	0.28542452	1	1
050315/2	Peeblesshire	VC78	SC	GB	0	F	3	3	5.6	0	0.376884384	0.240684292	1	0
130215/1	Peeblesshire	VC78	SC	GB	0	M	2	3	6.6	0	0.233237404	0.225836858	0	0
161214/1	Peeblesshire	VC78	SC	GB	0	M	2	3	8	0	0.160639511	0.176320267	0	0
191214/1	Peeblesshire	VC78	SC	GB	0	F	1	3	3.7	0	0.123320926	0.157909366	0	0
201114/1	Peeblesshire	VC78	SC	GB	0	F	2	3	4.3	1	0.086458693	0.115564955	0	0
201114/2	Peeblesshire	VC78	SC	GB	0	F	2	2	5.2	1	1.423552429	0.636048338	1	1
020215/2	NA	NA	SC	GB	1	F	2	1	4.2	0	0.237649633	0.253015031	0	1
061014/1	NA	NA	SC	GB	1	M	3	2	4	0	0.465134362	0.400507553	1	1
061014/3	NA	NA	SC	GB	1	F	1	2	NA	0	0.109911244	0.097414512	0	0
061014/4	NA	NA	SC	GB	1	M	1	2	NA	0	0.058309351	0.052048338	0	0
061014/5	NA	NA	SC	GB	1	M	3	3	8	0	0.241950295	0.230247734	0	0
110915/1	NA	NA	SC	GB	1	F	3	2	5.4	0	1.642055149	0.844660252	1	1
020215/1	NA	NA	SC	GB	1	M	1	2	6	1	1.742161567	1.55423519	1	1
061014/2	NA	NA	SC	GB	1	M	1	2	1.2	1	0.090361077	0.09604244	0	0
220215/1	South Northumberland	VC67	N	GB	0	M	3	3	NA	1	1.506475794	0.678979149	1	1
091214/1	South Northumberland	VC67	N	GB	0	F	2	2	NA	NA	0.086458693	0.124386707	0	0
201214/1	South Northumberland	VC67	N	GB	0	M	2	3	NA	NA	0.197532795	0.225027523	0	0
221214/1	South Northumberland	VC67	N	GB	0	M	2	3	NA	NA	1.422211984	1.328555891	1	1
220515/1	East Lothian	VC82	SC	GB	1	F	2	3	6	0	0.998374124	0.589449456	1	1
090315/1	NA	NA	SC	GB	1	M	2	2	5.9	1	1.799992656	1.865082228	1	1
250515/1	Midlothian	VC87	SC	GB	1	F	1	3	1.4	0	0.112326326	0.156217729	0	0
151214/1	Midlothian	VC88	SC	GB	0	F	2	3	4.4	0	0.270550755	0.358485405	1	1
010415/1	West Lothian	VC84	SC	GB	0	F	3	1	4.7	0	0.305941441	0.395085537	1	1
031115/1	West Perthshire	VC87	SC	GB	0	M	1	2	7.8	0	0.134227273	0.105433004	0	0
031115/2	West Perthshire	VC87	SC	GB	0	F	2	3	6.3	0	1.832418768	0.879706629	1	1
031115/3	Lanarkshire	VC77	SC	GB	0	M	1	2	7.9	0	0.239011144	0.254521862	0	1
031115/4	West Perthshire	VC87	SC	GB	0	M	1	3	7.5	0	1.900831378	1.624327221	1	1
110915/2	West Perthshire	VC87	SC	GB	0	M	1	3	6.9	0	1.940774223	1.491339748	1	1
110915/4	Mid Perthshire	VC88	SC	GB	0	M	1	3	5.4	0	0.226738574	0.181554404	0	0
241114/1	West Perthshire	VC87	SC	GB	0	M	3	3	8.4	0	1.384266788	0.80659216	1	1
090315/2	North Aberdeenshire	VC93	SC	GB	0	M	1	2	6.5	1	1.837944308	1.842362511	1	1
120115/1	Midlothian	VC83	SC	GB	0	F	2	3	6.8	1	0.531333083	0.38237014	1	1
120115/3	Midlothian	VC84	SC	GB	0	F	1	2	5	1	-0.290422673	-0.502258165	0	0
300115/1	West Perthshire	VC87	SC	GB	0	M	1	2	6	1	1.543369079	1.003369475	1	1
300115/3	West Lothian	VC84	SC	GB	0	F	1	2	5.5	1	0.974503404	0.603407855	1	1
120115/2	Midlothian	VC85	SC	GB	0	M	1	2	5.6	NA	0.178279165	0.213486405	0	0
180315/1	Peeblesshire	VC78	SC	GB	0	F	3	3	6	NA	1.02349975	0.979993779	1	1
111114/1	NA	NA	NA	GB	1	M	2	1	5.6	1	0.642073082	0.296410876	1	1
Anon1	NA	NA	NA	GB	1	F	NA	NA	NA	NA	1.563471001	1.17398098	1	1
100215/1	Buckinghamshire	VC24	SE	GB	1	M	3	NA	8	NA	0.467	0.1925	1	0
240215/1	NA	NA	NA	GB	1	M	NA	NA	NA	NA	0.169862832	0.165604671	0	0
240215/10	Hertfordshire	VC20	SE	GB	1	F	1	NA	NA	NA	1.4765	1.168	1	1
240215/11	Berkshire	VC22	SE	GB	1	M	NA	NA	NA	NA	1.187555305	0.70570451	1	1
240215/12	Hertfordshire	VC20	SE	GB	1	F	1	NA	NA	NA	0.1945	0.1175	0	0
240215/2	Hertfordshire	VC20	SE	GB	1	M	NA	NA	NA	NA	1.733865411	0.711033233	1	1
240215/3	Berkshire	VC22	SE	GB	1	F	NA	NA	NA	NA	0.102225143	0.116897415	0	0
240215/5	Oxfordshire	VC23	SE	GB	1	NA	NA	NA	NA	NA	1.307271522	2.195222395	1	1
240215/7	Buckinghamshire	VC24	SE	GB	1	M	NA	NA	NA	NA	0.1915	0.1185	0	0
240215/8	Bedfordshire	VC30	SE	GB	1	F	1	NA	NA	NA	0.111476888	0.029050475	0	0
240215/9	Buckinghamshire	VC24	SE	GB	1	M	1	NA	NA	NA	0.099	0.0905	0	0
Anon2	NA	NA	NA	GB	1	M	NA	NA	NA	NA	1.439704576	0.794615947	1	1
Anon3	NA	NA	NA	GB	1	NA	NA	NA	NA	NA	1.348910724	0.866015013	1	1
Anon4	NA	NA	NA	GB	1	F	NA	NA	NA	NA	0.04950657	0.139271397	0	0
Anon5	NA	NA	NA	GB	1	M	1	NA	NA	NA	0.1605	0.1145	0	0
Anon6	NA	NA	NA	GB	1	F	NA	NA	NA	NA	1.681216357	1.456795903	1	1
Anon7	NA	NA	NA	GB	1	NA	NA	NA	NA	NA	0.981515096	0.397451209	1	1
110915/5	NA	NA	SC	GB	0	M	1	1	1.8	0	0.226738574	0.188470762	0	0
110915/6	NA	NA	SC	GB	0	NA	NA	NA	NA	NA	0.243833943	0.181554404	0	0
