# Supplementary material for: Serological and molecular epidemiology of canine adenovirus type 1 in red foxes (Vulpes vulpes) in the United Kingdom
Source: Sci Rep. 2016 Oct 31;6:36051. doi: 10.1038/srep36051 (PMC5086850; doi:10.1038/srep36051)
Supplement: Supplementary Dataset S2 [file srep36051-s3.csv]

CONTROL.CAV1OD	CONTROL.CAV2OD	VNT.CAV1	VNT.CAV2		Annotation
1.561	1.625	1	1
0.944	0.7155	1	1		ELISA and VNT control readings, using dog and fox sera. Animal IDs/case numbers have been masked.
0.09	0.25	1	1		CONTROL.CAVxOD relates to the ELISA OD405 for the serum sample
0.2475	0.266	1	1		VNT.CAVx relates to the corresponding VNT result (1=positive, 0=negative) for the serum sample
0.434080011	1.338783193	1	1		NA = Data not measured or not known
0.66721159	1.501714286	1	1
0.086345029	0.494682353	1	1
0.142469298	0.379058488	1	1
1.6805627	1.585460076	1	1
0.20127556	0.186317532	1	1
0.426646027	1.490407989	1	1
0.175991486	0.428211127	1	1
0.378648349	0.780610556	1	1
1.187555305	0.70570451	1	1
1.476	1.168	1	1
1.307271522	2.195222395	1	1
0.3549	0.493	NA	1
0.333569741	1.750318416	1	1
0.057	0.196018519	0	1
0.164578025	0.14262037	1	1
0.1605	0.1145	0	0
0.1945	0.1175	0	0
0.099	0.0905	0	0
0.111476888	0.029050475	0	0
0.1915	0.1185	0	0
0.250088306	0.15764847	0	0
0.227838457	0.228415117	0	0
